# Supplementary material for: EPAS1 Gain-of-Function Mutation Contributes to High-Altitude Adaptation in Tibetan Horses
Source: Mol Biol Evol. 2019 Jul 4;36(11):2591–603. doi: 10.1093/molbev/msz158 (PMC6805228; doi:10.1093/molbev/msz158)
Supplement: msz158_Supplementary_Data [file msz158_supplementary_data.zip]

Archive with 2 entries (2 files):
- Supplementary Information.docx
- Supplementary_tables.xlsx
