# Supplementary material for: EPAS1 Gain-of-Function Mutation Contributes to High-Altitude Adaptation in Tibetan Horses
Source: Mol Biol Evol. 2019 Jul 4;36(11):2591–603. doi: 10.1093/molbev/msz158 (PMC6805228; doi:10.1093/molbev/msz158)
Supplement: msz158_Supplementary_Data [file msz158_supplementary_data.zip › Supplementary_tables.xlsx]

## Sheet: Table S1
Table S1. Population distribution.
Categories of the locations	Abb	Population	Distribution	Altitude (m)	Sampling Size	Longitude	Latitude
Qinghai	CDM	Chaidamu horse（CDM）	Dulan County in Qinghai	3188.3	10	98.13	36.3
	HeQu	Hequ horse（HeQu）	Henan County in Qinghai	3520.3	6	101.62	34.75
	DaTo	Datong horse（DaTo）	Qilian County in Qinghai	2958.7	10	101.62	37.37
Tibetan	JiZi	Jiangzi horse（JiZi）	Jiangzi County in Tibet	4035.7	10	89.33	28.94
	LKZ	Langkazi(LKZ)	Langkazi County in Tibet	4469.1	10	90.33	28.59
	MZH	Mozhu horse（MZH）	Mozhugong County in Tibet	3911.4	6	91.77	29.77
	NiMu	Nimu horse（NiMu）	Nimu County in Tibet	3812.5	9	90.14	29.84
Southwestern	DeBa	Debao pony（DeBa）	Debao County in Guangxi	702.2	10	106.586	23.3227
	JiCh	Jianchang horse（JiCh）	Liangshan County in Sichuan	2567.3	8	105.583	32.8254
	NiQi	Ningqiang (NiQi)	Ningqiang County in Shaanxi	811.6	8	102.233	27.8694
Northern	YiLi	Yili horse（YiLi）	Zhaosu County in Xinjiang	1877.9	10	86.3846	42.3227
	YaQi	Yanqi horse（YaQi）	Yanqi County in Xinjiang	1115.6	7	81.1311	43.156
	ELC	Erlunchun(ELC)	Erlunchun County in Innermongolia	482.3	7	124.72	52.3418
	MoGo	Mongolian horse（MoGo）	Hulunbeier County in Innermongolia	640.8	8	119.23	49.22
	WMG	Mongolian horse（WMG）	Mongolia	1500	7	116.23	45.2
Przewalskii	PrZ	Przewalskii（PrZ）	Xinjiang	755.8	5	89.5924	44.0234
Thoroughbred	ThB	Thoroughbred（ThB）	Imported	500	7	na	na

## Sheet: Table S2
Table S2. Mapping depth and coverage.
breed/species	abbreviation	individual ID	library	total reads	properly paired	percent properly	depth	coverage	no of SNP	no of Indel
Chaidamu horse	CDM	CDM12	PE150	229982732	217169121	0.9443	12.3488	0.983	2566927	543994
		CDM14	PE150	214774884	203691614	0.9484	12.1293	0.9824	2626196	431615
		CDM15	PE150	231753538	215923178	0.9317	12.5176	0.9829	2591288	537270
		CDM16	PE150	199913522	187915867	0.94	10.9782	0.9825	2597936	463629
		CDM19	PE150	205673966	193693629	0.9418	10.9973	0.9827	2554582	465093
		CDM20	PE150	198999800	187528958	0.9424	10.6779	0.9814	2542487	379360
		CDM22	PE150	117076003	115923480	0.9902	7.74615	0.6666	1625871	259860
		CDM35	PE157	212985740	200910401	0.9433	11.9799	0.982	2581404	421741
		CDM39	PE150	181385734	171936688	0.9479	9.8232	0.9806	2551778	327157
		CDM9	PE159	220460752	205648024	0.9328	11.9843	0.9833	2408491	509374
Debao pony	DeBa	DeBa15	PE125	114823726	111599501	0.9719	5.32672	0.9616	2573776	162734
		DeBa1	PE125	123773354	120424586	0.9729	6.011	0.9614	2574113	185770
		DeBa27	PE125	118721688	115573769	0.9735	5.60725	0.9621	2485331	196692
		DeBa30	PE125	119490252	116633235	0.9761	5.66857	0.9609	2523709	203432
		DeBa31	PE125	122193420	118634842	0.9709	5.81777	0.9653	2544878	206872
		DeBa34	PE125	121285038	117608418	0.9697	5.76486	0.9631	2558422	204033
		DeBa35	PE125	464892780	448046370	0.9638	24.82	0.9736	2540231	280081
		DeBa46	PE125	118439680	115314893	0.9736	5.50486	0.9554	2585811	158145
		DeBa49	PE125	119912904	116851988	0.9745	5.63232	0.9635	2573348	178397
		DeBa50	PE125	128732794	124749202	0.9691	6.215	0.9622	2569925	202957
Erlunchun horse	ELC	ELC10	PE125	137685992	134246854	0.975	6.59238	0.96	2237854	245307
		ELC15	PE125	108101836	106034086	0.9809	5.13173	0.9388	2043867	185025
		ELC18	PE125	122565064	120083830	0.9798	5.77785	0.9513	2076870	221604
		ELC19	PE125	187046574	183496021	0.981	8.8599	0.969	2208920	370227
		ELC21	PE150	488444524	473242423	0.9689	25.963	0.9811	2576775	682037
		ELC24	PE125	132126974	129359959	0.9791	6.20177	0.9558	2130133	234659
		ELC8	PE125	131491584	128598849	0.978	6.35879	0.9546	2244008	227569
Hequ horse	HeQu	HeQu12	PE150	251834164	242497051	0.9629	14.4588	0.9775	2552888	258409
		HeQu14	PE150	263555478	251948894	0.956	14.9599	0.9781	2553482	262192
		HeQu23	PE150	259367588	249682545	0.9627	14.9471	0.9786	2513036	280476
		HeQu65	PE150	249190058	235736277	0.946	14.2798	0.9778	2587395	245544
		HeQu66	PE150	243982044	233773401	0.9582	14.2742	0.9782	2578099	254122
		HeQu68	PE150	251602158	238142868	0.9465	14.2613	0.964	2353750	131510
Jianchang horse	JiCh	JiCh12	PE125	130527110	128491218	0.9844	6.32998	0.9612	2318375	251893
		JiCh13	PE125	113287838	110705133	0.9772	5.48682	0.959	2246496	200091
		JiCh14	PE125	129550574	127508886	0.9842	6.23222	0.9531	2233587	251509
		JiCh16	PE125	80740352	79463160	0.9842	3.87307	0.9238	2028382	120091
		JiCh18	PE125	114658314	112552720	0.9816	4.81668	0.8444	1875113	167240
		JiCh30	PE125	126424572	123758092	0.9789	6.17623	0.9535	2235097	210498
		JiCh5	PE150	312211660	303656873	0.9726	28.74	0.9799	2441951	585980
		JiCh7	PE125	146916076	144429262	0.9831	7.00546	0.9615	2299699	283309
JiangzZi	JiZi	JiZi10	PE150	232295830	221479328	0.9534	12.893	0.9823	2547713	471450
		JiZi1	PE125	129263184	126409764	0.9779	4.71696	0.7225	2432674	170857
		JiZi11	PE125	156930924	153148361	0.9759	7.57236	0.9749	2626470	289852
		JiZi13	PE150	214670998	203881211	0.9497	12.2293	0.9823	2300083	424950
		JiZi17	PE125	116716518	113976786	0.9765	5.62661	0.9668	2235631	191207
		JiZi18	PE125	160536482	157626165	0.9819	7.65834	0.9668	1612795	311134
		JiZi2	PE150	257685456	246118089	0.9551	14.4526	0.9837	2524553	612888
		JiZi3	PE150	249680098	238216359	0.9541	14.2989	0.9833	2635658	627038
		JiZi4	PE150	258553812	246768767	0.9544	14.8603	0.9837	2628096	631863
		JiZi9	PE150	228977762	218751956	0.9553	13.1952	0.9831	2606682	574301
Langkazi horse	LKZ	LKZ11	PE125	120328228	118026210	0.9809	5.73738	0.9661	2319187	191517
		LKZ14	PE150	253212776	241452641	0.9536	14.5442	0.9834	2653202	633039
		LKZ15	PE150	234100750	223417720	0.9544	13.4656	0.9834	2620450	591515
		LKZ16	PE150	231411636	221333842	0.9565	13.3484	0.983	2611666	574285
		LKZ19	PE125	99090432	94718865	0.9559	5.68492	0.9701	2468098	161991
		LKZ22	PE125	136314880	131485459	0.9646	7.71141	0.9731	2484085	235058
		LKZ23	PE125	137945092	135285514	0.9807	6.58063	0.963	2285830	268613
		LKZ25	PE150	231270414	221023919	0.9557	13.3637	0.9829	2671180	550035
		LKZ28	PE150	260549014	248655289	0.9544	14.9707	0.9835	2639648	623695
		LKZ3	PE125	129722896	126960802	0.9787	6.33628	0.9585	2267639	241825
Mozhugongka horse	MZH	MZH21	PE150	219340466	209306060	0.9543	12.1871	0.9824	2541417	514977
		MZH22	PE150	222879422	212000676	0.9512	12.4439	0.9831	2521571	526415
		MZH24	PE150	239414284	229263917	0.9576	13.4272	0.9832	2532253	560728
		MZH29	PE150	202161080	193548125	0.9574	11.309	0.9824	2528393	476709
		MZH30	PE150	184051524	175490706	0.9535	10.2577	0.9813	2569300	353149
		MZH8	PE150	205119258	194723982	0.9493	11.5789	0.9829	2613381	486287
Nimu horse	NiMu	NiMu10	PE150	214415930	204425505	0.9534	11.9004	0.9825	2564157	512476
		NiMu13	PE150	216713352	206305078	0.952	12.3444	0.9828	2618593	532112
		NiMu15	PE150	218512034	206979124	0.9472	12.3541	0.9832	2640079	533206
		NiMu19	PE150	217151020	208067823	0.9582	12.1825	0.9831	2607685	541435
		NiMu2	PE150	235527026	224364067	0.9526	13.0586	0.983	2610238	554845
		NiMu20	PE150	266739160	255463734	0.9577	14.8887	0.983	2559316	635600
		NiMu21	PE150	228915760	218990715	0.9566	12.7409	0.983	2518027	548698
		NiMu29	PE150	196387884	187826765	0.9564	10.993	0.9824	2558114	465350
		NiMu9	PE150	225796426	216093445	0.957	12.6334	0.9832	2587836	537844
Ningqiang pony	NiQi	NiQi04	PE125	54884456	52682531	0.9599	3.09149	0.8951	2608930	49074
		NiQi1007	PE125	99420634	94960470	0.9551	5.74872	0.9667	2601486	185557
		NiQi358	PE125	86671460	83310461	0.9612	4.91145	0.9501	2564599	128013
		NiQi509	PE125	103813972	98674882	0.9505	5.93642	0.9645	2529965	197065
		NiQi854	PE125	75109900	72574390	0.9662	4.30227	0.9396	2553420	104431
		NiQi917	PE125	69741636	66766803	0.9573	4.02247	0.9419	2610258	104608
		NiQi919	PE125	111854950	105893539	0.9467	6.37685	0.9718	2634618	236668
		NiQi9916	PE125	378372664	363357834	0.9603	21.51	0.9641	2541155	166433
Przewalskii horse	PrZ	PrZ13	PE125	151060842	142630990	0.9442	6.78598	0.9649	3017141	313590
		PrZ4	PE125	175233438	164380399	0.9381	7.78669	0.9682	2997709	363959
		PrZ5	PE125	120210578	112346863	0.9346	5.4814	0.9618	2901690	221173
		PrZ6	PE150	427820132	397183909	0.9483	22.18	0.9654	3135891	275628
		PrZ7	PE125	157813688	147697337	0.9359	7.26588	0.969	3034554	330843
Datong horse	DaTo	DaTo12	PE150	258716586	248262612	0.9596	14.9882	0.9835	2615494	631210
		DaTo24	PE150	250424320	241169697	0.963	14.6238	0.9835	2650963	611384
		DaTo28	PE150	246903380	237897091	0.9635	13.9843	0.9832	2687765	616213
		DaTo37	PE150	242569274	229830500	0.9475	13.6858	0.9835	2601628	596322
		DaTo38	PE150	242669898	230647762	0.9505	13.8278	0.9833	2589106	581574
		DaTo3	PE150	252705982	240547095	0.9519	14.4818	0.9837	2556192	609290
		DaTo4	PE150	216978492	208765633	0.9621	12.7045	0.983	2599402	527164
		DaTo41	PE150	221930240	209801582	0.9453	12.4783	0.9832	2655582	540859
		DaTo42	PE150	253252688	235826458	0.9312	13.7342	0.9837	2571331	613054
		DaTo6	PE150	207436716	196520364	0.9474	11.7413	0.9833	2637913	508790
Thoroughbred horse	ThB	ThB01	PE125	131080498	128204790	0.9781	6.37321	0.9591	1784237	194807
		ThB07	PE125	123750992	121668883	0.9832	5.89959	0.9581	1713004	172433
		ThB12	PE125	105716998	103774667	0.9816	4.99782	0.9516	1731795	153573
		ThB16	PE125	458974516	447018315	0.974	24.95	0.9537	1883579	150075
		ThB20	PE125	153241990	150647923	0.9831	7.28542	0.9703	1795250	255024
		ThB29	PE125	135732110	132605287	0.977	6.59236	0.9677	1825676	221068
		ThB30	PE125	142999334	139740309	0.9772	6.88424	0.9693	1862158	236478
Mongolian horse	WMG	WMG13	PE125	122711878	119620226	0.9748	5.93985	0.9733	2387941	216090
		WMG19	PE125	100732260	97920670	0.9721	4.90213	0.9543	2146006	137560
		WMG27	PE125	150597282	146964346	0.9759	7.3984	0.9735	2359372	261623
		WMG3	PE125	138896986	135740570	0.9773	6.57475	0.9766	2470197	269733
		WMG7	PE125	135309948	132426956	0.9787	6.51956	0.9655	2303164	256054
		WMG8	PE125	426498376	414306022	0.9714	23.27	0.9297	2482905	70144
		WMG9	PE125	117744040	115357200	0.9797	5.7829	0.9632	2259487	186298
Inner Mongolian horse	MoGo	BH1	PE125	155713946	153247372	0.9842	7.48926	0.9642	2230666	277864
		BH20	PE125	121407498	119739038	0.9863	5.50005	0.9688	2305010	181605
		BH23	PE125	123400018	119232645	0.9662	5.57127	0.9592	2207860	190252
		BH5	PE125	123883668	119390848	0.9637	5.72314	0.9749	591284	204529
		WZ14	PE125	91038252	89210684	0.9799	4.28592	0.9327	1987029	129685
		WZ32	PE125	140931796	136923094	0.9716	6.77858	0.969	2404249	269851
		WZ6	PE150	493784810	477635164	0.9673	26.5457	0.9814	2412660	685777
		WZ8	PE125	122738516	120171613	0.9791	5.77635	0.96	2187365	211852
Yili horse	YiLi	YiLi10	PE125	114778982	112172402	0.9773	5.38153	0.9588	2367813	169678
		YiLi11	PE125	115427822	113129388	0.9801	5.49841	0.9605	2418194	184606
		YiLi17	PE125	132467726	129783652	0.9797	6.28609	0.9643	2439903	210651
		YiLi2	PE150	547411790	524381553	0.9579	21.0673	0.9818	2250515	561812
		YiLi20	PE125	159383552	155281307	0.9743	7.74271	0.9732	2190195	302549
		YiLi21	PE125	130489806	126865333	0.9722	6.2281	0.9669	2408095	561812
		YiLi32	PE125	121782152	118428085	0.9725	5.84254	0.9648	2404896	214382
		YiLi35	PE125	129477264	126736726	0.9788	6.08634	0.9676	2338361	234823
		YiLi40	PE125	134086786	131191334	0.9784	6.31457	0.9655	2307763	235610
		YiLi5	PE125	113249770	110889458	0.9792	5.36324	0.9557	2365111	151966
Yanqi horse	YiQi	YiQi13	PE125	170263362	109782692	0.6448	6.29214	0.9644	2476887	196037
		YiQi17	PE125	142461686	132213370	0.9281	6.48512	0.9662	2229858	250851
		YiQi23	PE125	127601148	119058887	0.9331	5.68899	0.9616	2171386	213386
		YiQi29	PE125	413706552	395088793	0.955	21.68	0.9563	2457206	177623
		YiQi45	PE125	145035412	135408602	0.9336	7.90053	0.9731	2500906	273151
		YiQi48	PE125	127191724	120929061	0.9508	7.04801	0.9671	2531899	176859
		YiQi5	PE125	143580898	136326280	0.9495	6.77526	0.9656	2275838	264350

## Sheet: Table S3
Table S3. SNP summary statistics in the horse breeds.
	all		CDM		DeBa		ELC		HeQu		JiCh		JiZi		LKZ		MoGo		MZh		NMiu		NiQi		PrZ		DaTo		ThB		WMG		YiLi		YaQi
Type (alphabetical order)	Count	Percent	Count	Percent	Count	Percent	Count	Percent	Count	Percent	Count	Percent	Count	Percent	Count	Percent	Count	Percent	Count	Percent	Count	Percent	Count	Percent	Count	Percent	Count	Percent	Count	Percent	Count	Percent	Count	Percent	Count	Percent
DOWNSTREAM	633515	0.0504	470360	0.05139	461338	0.05065	368683	0.05005	345884	0.05127	394435	0.04975	457462	0.05122	483717	0.05111	396056	0.05082	375689	0.05144	452521	0.05132	433407	0.05023	330772	0.05032	483584	0.05144	324524	0.05044	397204	0.05079	413988	0.05011	395661	0.05051
EXON	101150	0.00805	77734	0.00849	73382	0.00806	55391	0.00752	57122	0.00847	60153	0.00759	74551	0.00835	78501	LKZ+R2:S2	62838	0.00806	61681	0.00845	74715	0.00847	66447	0.0077	51224	0.00779	79473	0.00845	50424	0.00784	64211	0.00821	63316	0.00766	63096	0.00806
INTERGENIC	7613193	0.60569	5622770	0.61432	5631372	0.6183	4565782	0.61983	4149666	0.61509	4914830	0.61986	5505791	0.61644	5837064	0.61681	4816053	0.61801	4495226	0.61547	5431508	0.61595	5334844	0.61832	4065235	0.61839	5792575	0.61621	3990976	0.62031	4828567	0.61745	5112481	0.61881	4845209	0.61856
INTRON	3548782	0.28234	2463690	0.26917	2443535	0.26829	1983391	0.26926	1808281	0.26803	2138690	0.26973	2392820	0.2679	2535317	0.26791	2090062	0.2682	1955555	0.26775	2360482	0.26768	2333826	0.2705	1772517	0.26963	2510801	0.2671	1719256	0.26722	2094836	0.26788	2231077	0.27005	2100965	0.26822
NONE	9855	0.00078	7519	0.00082	7320	0.0008	5686	0.00077	5430	0.0008	6084	0.00077	7374	0.00083	7779	0.00082	6151	0.00079	6042	0.00083	7324	0.00083	6941	0.0008	5399	0.00082	8057	0.00086	5304	0.00082	6073	0.00078	6307	0.00076	6240	0.0008
SPLICE_SITE_ACCEPTOR	230	2e-05	286	3e-05	272	3e-05	202	3e-05	248	4e-05	211	3e-05	295	3e-05	289	3e-05	239	3e-05	249	3e-05	299	3e-05	226	3e-05	192	3e-05	307	3e-05	192	3e-05	257	3e-05	218	3e-05	235	3e-05
SPLICE_SITE_DONOR	296	2e-05	393	4e-05	347	4e-05	274	4e-05	343	5e-05	280	4e-05	388	4e-05	407	4e-05	327	4e-05	338	5e-05	399	5e-05	286	3e-05	262	4e-05	398	4e-05	256	4e-05	320	4e-05	276	3e-05	306	4e-05
SPLICE_SITE_REGION	8958	0.00071	6891	0.00075	6455	0.00071	5089	0.00069	5167	0.00077	5404	0.00068	6600	0.00074	6893	0.00073	5627	0.00072	5473	0.00075	6686	0.00076	6108	0.00071	4672	0.00071	7013	0.00075	4533	0.0007	5733	0.00073	5619	0.00068	5697	0.00073
TRANSCRIPT	41	0	41	0	43	0	36	0	37	1e-05	33	0	40	0	39	0	35	0	35	0	41	0	32	0	30	0	42	0	32	0	39	0	34	0	37	0
UPSTREAM	643428	0.05119	494847	0.05406	476093	0.05227	376388	0.0511	367934	0.05454	403146	0.05084	478324	0.05355	505139	0.05338	408950	0.05248	396832	0.05433	476391	0.05402	439543	0.05094	338699	0.05152	509592	0.05421	333426	0.05182	416022	0.0532	422373	0.05112	409242	0.05225
UTR_3_PRIME	6454	0.00051	4654	0.00051	4460	0.00049	3528	0.00048	3335	0.00049	3808	0.00048	4522	0.00051	4619	0.00049	3956	0.00051	3581	0.00049	4291	0.00049	4215	0.00049	3264	0.0005	4716	0.0005	3241	0.0005	3900	0.0005	4137	0.0005	3833	0.00049
UTR_5_PRIME	3468	0.00028	3694	0.0004	3177	0.00035	1733	0.00024	3011	0.00045	1923	0.00024	3433	0.00038	3597	0.00038	2525	0.00032	3037	0.00042	3480	0.00039	2048	0.00024	1590	0.00024	3714	0.0004	1689	0.00026	3000	0.00038	2031	0.00025	2513	0.00032
3_prime_UTR_variant	6454	0.00051	4654	0.00051	4460	0.00049	3528	0.00048	3335	0.00049	3808	0.00048	4522	0.00051	4619	0.00049	3956	0.00051	3581	0.00049	4291	0.00049	4215	0.00049	3264	0.0005	4716	0.0005	3241	0.0005	3900	0.0005	4137	0.0005	3833	0.00049
5_prime_UTR_premature_start_codon_gain_variant	526	4e-05	413	5e-05	374	4e-05	228	3e-05	318	5e-05	248	3e-05	370	4e-05	419	4e-05	284	4e-05	319	4e-05	389	4e-05	252	3e-05	204	3e-05	409	4e-05	210	3e-05	326	4e-05	250	3e-05	302	4e-05
5_prime_UTR_variant	2942	0.00023	3281	0.00036	2803	0.00031	1505	0.0002	2693	0.0004	1675	0.00021	3063	0.00034	3178	0.00034	2241	0.00029	2718	0.00037	3091	0.00035	1796	0.00021	1386	0.00021	3305	0.00035	1479	0.00023	2674	0.00034	1781	0.00022	2211	0.00028
downstream_gene_variant	633515	0.0504	470360	0.05139	461338	0.05065	368683	0.05005	345884	0.05127	394435	0.04975	457462	0.05122	483717	0.05111	396056	0.05082	375689	0.05144	452521	0.05132	433407	0.05023	330772	0.05032	483584	0.05144	324524	0.05044	397204	0.05079	413988	0.05011	395661	0.05051
initiator_codon_variant	4	0	9	0	9	0	4	0	9	0	5	0	7	0	8	0	6	0	9	0	7	0	5	0	5	0	10	0	4	0	9	0	6	0	6	0
initiator_codon_variant+non_canonical_start_codon	10	0							1	0									1	0	1	0			1	0
intergenic_region	7613193	0.60569	5622770	0.61432	5631372	0.6183	4565782	0.61983	4149666	0.61509	4914830	0.61986	5505791	0.61644	5837064	0.61681	4816053	0.61801	4495226	0.61547	5431508	0.61595	5334844	0.61832	4065235	0.61839	5792575	0.61621	3990976	0.62031	4828567	0.61745	5112481	0.61881	4845209	0.61856
intragenic_variant	71	1e-05	48	1e-05	53	1e-05	38	1e-05	37	1e-05	36	0	43	0	50	1e-05	40	1e-05	40	1e-05	50	1e-05	43	0	32	0	53	1e-05	32	0	48	1e-05	35	0	39	0
intron_variant	3548782	0.28234	2463690	0.26917	2443535	0.26829	1983391	0.26926	1808281	0.26803	2138690	0.26973	2392820	0.2679	2535317	0.26791	2090062	0.2682	1955555	0.26775	2360482	0.26768	2333826	0.2705	1772517	0.26963	2510801	0.2671	1719256	0.26722	2094836	0.26788	2231077	0.27005	2100965	0.26822
missense_variant	30094	0.00239	30896	0.00338	28930	0.00318	21681	0.00294	23313	0.00346	23353	0.00295	29572	0.00331	31254	0.0033	24798	0.00318	24770	0.00339	29616	0.00336	25499	0.00296	19892	0.00303	31503	0.00335	19969	0.0031	25717	0.00329	24524	0.00297	24668	0.00315
nc_transcript_variant	9784	0.00078	7471	0.00082	7267	0.0008	5648	0.00077	5393	0.0008	6048	0.00076	7331	0.00082	7729	0.00082	6111	0.00078	6002	0.00082	7274	0.00082	6898	0.0008	5367	0.00082	8004	0.00085	5272	0.00082	6025	0.00077	6272	0.00076	6201	0.00079
non_coding_exon_variant	13414	0.00107	10091	0.0011	9679	0.00106	7516	0.00102	7273	0.00108	8169	0.00103	9893	0.00111	10376	0.0011	8200	0.00105	8046	0.0011	9832	0.00111	9336	0.00108	7273	0.00111	10800	0.00115	6988	0.00109	8011	0.00102	8421	0.00102	8369	0.00107
splice_acceptor_variant	230	2e-05	286	3e-05	272	3e-05	202	3e-05	248	4e-05	211	3e-05	295	3e-05	289	3e-05	239	3e-05	249	3e-05	299	3e-05	226	3e-05	192	3e-05	307	3e-05	192	3e-05	257	3e-05	218	3e-05	235	3e-05
splice_donor_variant	296	2e-05	393	4e-05	347	4e-05	274	4e-05	343	5e-05	280	4e-05	388	4e-05	407	4e-05	327	4e-05	338	5e-05	399	5e-05	286	3e-05	262	4e-05	398	4e-05	256	4e-05	320	4e-05	276	3e-05	306	4e-05
splice_region_variant	8958	0.00071	6891	0.00075	6455	0.00071	5089	0.00069	5167	0.00077	5404	0.00068	6600	0.00074	6893	0.00073	5627	0.00072	5473	0.00075	6686	0.00076	6108	0.00071	4672	0.00071	7013	0.00075	4533	0.0007	5733	0.00073	5619	0.00068	5697	0.00073
start_lost	27	0	32	0	34	0	32	0	27	0	28	0	33	0	31	0	29	0	25	0	33	0	27	0	24	0	32	0	28	0	30	0	28	0	31	0
stop_gained	331	3e-05	282	3e-05	279	3e-05	188	3e-05	188	3e-05	217	3e-05	267	3e-05	285	3e-05	233	3e-05	215	3e-05	278	3e-05	247	3e-05	192	3e-05	293	3e-05	189	3e-05	232	3e-05	239	3e-05	218	3e-05
stop_lost	14	0	18	0	21	0	17	0	17	0	14	0	18	0	28	0	19	0	15	0	17	0	16	0	16	0	17	0	15	0	17	0	16	0	13	0
stop_retained_variant	27	0	16	0	15	0	13	0	8	0	10	0	10	0	11	0	12	0	10	0	12	0	11	0	12	0	12	0	8	0	15	0	8	0	9	0
synonymous_variant	57270	0.00456	36431	0.00398	34458	0.00378	25976	0.00353	26323	0.0039	28390	0.00358	34791	0.0039	36547	0.00386	29576	0.0038	28625	0.00392	34960	0.00396	31338	0.00363	23839	0.00363	36848	0.00392	23255	0.00361	30219	0.00386	30108	0.00364	29819	0.00381
upstream_gene_variant	643428	0.05119	494847	0.05406	476093	0.05227	376388	0.0511	367934	0.05454	403146	0.05084	478324	0.05355	505139	0.05338	408950	0.05248	396832	0.05433	476391	0.05402	439543	0.05094	338699	0.05152	509592	0.05421	333426	0.05182	416022	0.0532	422373	0.05112	409242	0.05225

## Sheet: Table S4
Table S4. Summary information for SNPs identified in the present study with the horse dbSNP database.
	total	dbsnp	percent	total_dbsnp
CDM	7516812	3224241	0.428937	20683090
DeBa	7510515	3195792	0.425509	20683090
ELC	6114798	2677843	0.437928	20683090
HeQu	5567623	2416754	0.434073	20683090
JiCh	6589526	2849706	0.43246	20683090
JiZi	7361268	3145669	0.427327	20683090
LKZ	7808389	3297721	0.422331	20683090
MoGo	6028948	2634851	0.437033	20683090
MZH	7269892	3111189	0.427955	20683090
NiMu	7130230	3052778	0.428146	20683090
NiQi	5476903	2160925	0.394552	20683090
PrZ	6451489	2781118	0.431082	20683090
DaTo	7742047	3243553	0.418953	20683090
ThB	5358510	2342181	0.437096	20683090
YiLi	6818273	2951857	0.432933	20683090
YaQi	6475969	2792836	0.431261	20683090
WMG	6486679	2795128	0.430903	20683090
Total	10376152	4769960	0.459704	20683090

## Sheet: Table S5
Table S5. Heterzygosity of horse breeds.
Breeds	obs_Heterzygosity	exp_Heterzygosity
CDM	0.279924	0.264931
DeBa	0.222145	0.25706
ELC	0.229169	0.245717
HeQu	0.248677	0.231181
JiCh	0.228665	0.254521
JiZi	0.265635	0.258911
LKZ	0.256316	0.259016
MoGo	0.237049	0.25627
MZH	0.278698	0.25025
NiMu	0.276311	0.261436
NiQi	0.213826	0.25301
PrZ	0.148034	0.14595
DaTo	0.277816	0.263585
ThB	0.182751	0.198868
YiLi	0.233362	0.260304
YaQi	0.230585	0.251179
WMG	0.225356	0.251849

## Sheet: Table S6
Table S6. Comparison of four demographic models for the three groups of Chinese native horse breeds using ∂a∂i.
Alternative models	model 1: NC diverged first,then SW, QT	model 2: SW diverged first, then QT, NC	model 3: QT diverged first, then NC, SW	model 4: NC,SW,QT emerged simultaneously
Patterns
Log-likelihood	-445147	-401238	-391446	-354057
AIC	890305	802488	782903	708121
Note.―QT, Qinghai-Tibetan Plateau; NC, Northern Chinese horse breeds; SW, South Western horse breeds.

## Sheet: Table S7
Table S7. Comparison of four demographic models for the three groups of Chinese native horse breeds using fastsimcoal2.
	Likelihood	AIC
model 1: NC diverged first,then SW, QT	-4659054	10727876
model 2: SW diverged first, then QT, NC	-5816709	13383475
model 3: QT diverged first, then NC, SW	-6163876	14191857
model 4: NC,SW,QT emerged simultaneously	-3677890	8468663
Note: QT, Qinghai-Tibetan horse breeds; NC, Northern Chinese horse breeds; SW, South Western horse breeds

## Sheet: Table S8
Table S8. Maximum likelihood population demographic parameters.
	Parameter	Estimate	95% CI
na	Ne of the NA	521027	497240	544814
n1	Ne of the NC	11612.8	10777.6	12448
n2	Ne of the QT	101888	93956.6	109819
n3	Ne of the SW	31830.3	29385.5	34275.2
T	Time of breed divergence	3676.2	3672.92	3712.47
m12	migration QT to NC	0.231509	0.205457	0.257561
m21	migration NC to QT	0.49203	0.433971	0.550088
m13	migration SW to NC	1.0569	0.952996	1.1608
m31	migration NC to SW	8.33543	7.34216	9.3287
m23	migration SW to QT	0.198034	0.175536	0.220532
m32	migration QT to SW	22.034	19.8	24.268

## Sheet: Table S9
Table S9. Archeological sites of early domestic horses in China
Archaeological Sites	longitude	latitude	Altitude(m)	Type	Time (YBP)	Reference
Husta	81.03	44.97	60	11 horses bone	3900 -3600	Jia Xiaobing, 2019
Shimao	110	38	986	bone	4300-3800	Rawson 2017
Qugong	91.35	30.12	3690	bone	3700	Aldenderfer & Yinong 2004;Ma 1991
Anyang yinxu	114	36	80	Bone and Carriage	3300-3000	Xuerong & Yuling 2007
Zhangjiaju/Zhangjiazui	105.54	34.58	1500	bone	4200-3600	He 1987; Xie 1980a; Xie 1980b
Jia Xiaobing. Main Harvest of Hosta Site Excavation in Hot Spring County, Xinjiang. Western Regions Study,2019(01):139-141.
Rawson J. Shimao and Erlitou: new perspectives on the origins of the bronze industry in central China. Antiquity, 2017(91), e5.
Aldenderfer M, Zhang Y. The prehistory of the Tibetan Plateau to the seventh century A.D.: perspectives and research from China and the West since 1950. J World Prehist. 2004(18):1–55.
Ma S. 1991. A brief report on the first excavaion of the Neolithic sites, Qugong Country, Lasha, Tibet. Archaeol. 10:873–881.
Wang Xuerong, He Yuling. A New Archaeological Discovery and Related Knowledge of the Xiaomin Temple Site in Yinxu, Anyang.Archaeology,2007(01):54-63+2
He SQ. 1987. A summary of the Pre-Qin agricultural archaeology in Gansu Province. Agr Archaeol. 1:55–61.
Xie DJ. 1980a. The excavation of Zhangjiazui and Jijiachuan sites, Yongjing, Gansu Province. Acta Archaeologica Sinica. 2:187–220.
Xie DJ. 1980b. The Lianhuatai site of Xindian culture, Yongjing, Gansu Province. Archaeol. 4: 296–310.
Liu Xingjian. Brief discussion on bronze culture in Qinghai area. Cultural relics, Spring and Autumn, 2003 (06): 29-32.

## Sheet: Table S10
	Table S10. Significantly negative F3-statistics identified.
	C(A,B)	F3	SD	Z
138 horses	YiLi;ThB,JiCh	-0.00217929	0.000163361	-13.3404
	YiLi;PrZ,ThB	-0.00211348	0.0002247	-9.40578
	YiLi;DeBa,ThB	-0.00206925	0.000151412	-13.6664
	YiLi;NiMu,ThB	-0.00193815	0.000157503	-12.3055
	YiLi;HeQu,ThB	-0.00190627	0.000196687	-9.69192
	YiLi;ThB,LKZ	-0.00184817	0.000160578	-11.5095
	YiLi;ThB,MZH	-0.00183367	0.000165209	-11.099
	YiLi;ThB,NiQi	-0.00180194	0.000165174	-10.9094
	YiLi;CDM,ThB	-0.00175956	0.000149961	-11.7334
	YiLi;ThB,DaTo	-0.0016869	0.000147159	-11.4631
	YiLi;JiZi,ThB	-0.00162302	0.000162902	-9.96318
	YiLi;WMG,ThB	-0.00132751	0.000158477	-8.37666
	YiLi;ThB,YaQi	-0.00110285	0.000162242	-6.79759
131 horses without ThB	CDM;WMG,NM	-0.000354005	0.000135904	-2.60482
	CDM;WMG,JZ	-0.00038967	0.000150652	-2.58656
	CDM;WMG,LKZ	-0.000388996	0.000145083	-2.6812
	CDM;WMG,MZH	-0.000388204	0.000150894	-2.5727
	CDM;MG,NM	-0.000398151	0.000147361	-2.70187
	CDM;MG,JZ	-0.000366605	0.000156897	-2.3366
	CDM;MG,LKZ	-0.000420244	0.00014597	-2.87898
	CDM;MG,MZH	-0.000463491	0.000159943	-2.89786
	CDM;NM,YL	-0.00039306	0.000141991	-2.76819
	CDM;NM,ELC	-0.00045609	0.000149653	-3.04765
	CDM;NM,YQ	-0.000404871	0.000135754	-2.98238
	CDM;JZ,ELC	-0.000392416	0.000159039	-2.46743
	CDM;JZ,YQ	-0.000467357	0.00015316	-3.05143
	CDM;YL,LKZ	-0.000473815	0.000152884	-3.09918
	CDM;YL,MZH	-0.000496051	0.000154529	-3.21008
	CDM;LKZ,ELC	-0.000436235	0.000151369	-2.88192
	CDM;LKZ,YQ	-0.000363813	0.000156293	-2.32776
	CDM;ELC,MZH	-0.000521179	0.000162501	-3.20724
	CDM;YQ,MZH	-0.000520837	0.000159365	-3.2682
f3 <0 implies that C is admixed with A and B

[truncated: 15 more sheets: Table S11, Table S12, Table S13, Table S14, Table S15, Table S16, Table S17, Table S18, Table S19, Table S20, Table S21, Table S22, Table S23, Table S24, Table S25]
